# Supplementary material for: Genome-wide identification and expression analysis of salt-responsive bHLH transcription factors in the wheat (Triticum aestivum) genome
Source: Front Plant Sci. 2026 Apr 23;17:1770759. doi: 10.3389/fpls.2026.1770759 (PMC13151688; doi:10.3389/fpls.2026.1770759)
Supplement: Supplementary Figure 4 — Venn diagram showing the overlap of differentially expressed genes across the RNA-seq dataset. [file DataSheet3.zip]

Archive with 1 entries (1 files):
- bHLH_network_interactive_including_12_targets_plus_5_bHLH_TFs_layout_stress.html
