# Supplementary material for: Genome-wide identification and expression analysis of salt-responsive bHLH transcription factors in the wheat (Triticum aestivum) genome
Source: Front Plant Sci. 2026 Apr 23;17:1770759. doi: 10.3389/fpls.2026.1770759 (PMC13151688; doi:10.3389/fpls.2026.1770759)
Supplement: Supplementary Table 1 — Primers used for RT-qPCR. [file Table1.xlsx]

## Sheet: Sheet1
Name	Sequence (forward primer)	Sequence (reverse primer)	ID
TaMYC2-B	TTTCCGCCGGGAGCTCAAT	CCAGACTCGGGCTTGAAGAA	TraesCS1B02G208000
TaMYC2-D	TCCGTCGAGATCTCCGTCTC	ACTGGGGTTCTCCGTGAGC	TraesCS1D02G196900
FIT1	TGTCGGAGCGCAAGAGGA	GGCGATGATGGAAGCCTTGT	TraesCS2D02G280100
ORG2-like	CCTCCTCCCCGATGACGAT	CCTTCTTCTTCTCCAGGCCG	TraesCS3A02G489500
ORG2-like*	GGATAACGACATACCGTCAGCA	GCGTTGTGACTCATCTTTCG	TraesCS3D02G495400
ABI5	GCCAGAGGAAGCAGGCTTAT	TGCAATGCCTCATTGTTCTCC	TraesCS7A02G170600
PEP_S10	GGGGTTCAGTGGTTCACGAT	GAACGACGAGACTCAGGAGC	TraesCS5B02G263100
RLK	CCATCAGGTCACGGAAAGGA	CATCCATCGCATACTCGGGT	TraesCS4B02G031100
CLC	TGAACACCACCTCCCAGATC	GATCGCCAGTCTTGCTTGAA	TraesCS2B02G326900
FOMT	TGTTCAAGTCCATCCCACCT	GAGCAAGGATCTTCACGCAG	TraesCS4D02G073600
CCoAOMT	TATCACAGACAGGCACCCCA	CCATCTTGACCAGCATCCCT	TraesCS4A02G442400
2-ODD	ACGGAGTCCTAACGGAATGAA	TTGACGTAGGGTCCAAGTCCT	TraesCS7D02G050500
SCPL-7	TCCAGCTGCTCATGGCTTTG	CATTGCAGCCTTGGGGAAAG	TraesCS7B02G021500
JIP23	TGGAGAGTATAAGGAACCCATCA	ACCGGCGTTGATCATCTTCAT	TraesCS3A02G539100
BGGP	ACCTCTCTGCCTCAGACTACC	CTCCATGAAGCTGACGTTCCT	TraesCS4B02G061200
FPF1	AAGGACTTCGGCCAGTTCAG	AAGGCGTCGCGATTCTTGAT	TraesCS3A02G452300
TaAPY	CACCGGCAACTACACCTACA	CTCCTTCCTGCACTTGGTGT	TraesCS5A02G547700
GAPDH	GGTGCCAAGAAGGTCATCAT	TGGTCATCAAACCCTCAACA	TraesCS6B02G243700
AP-5	GCCTCAGTGGTAGGAGCATT	TTCAGCAAATGCGGTGGTTG	TraesCS5D02G111600
Actin	TCTATTTTGGCCTCTCTTAGCAC	TTTCCTGTACCCCTTATTCCTC	TraesCS1A02G274400
