# Supplementary material for: Genome-wide identification and expression analysis of salt-responsive bHLH transcription factors in the wheat (Triticum aestivum) genome
Source: Front Plant Sci. 2026 Apr 23;17:1770759. doi: 10.3389/fpls.2026.1770759 (PMC13151688; doi:10.3389/fpls.2026.1770759)
Supplement: Supplementary Table 2 — RNA-seq sample metadata. [file Table2.xlsx]

## Sheet: Sheet1
Project	Tissue	SRR	Cultivar
PRJDB13025	Root	DRR346657	Synthetic Elite#1-58
PRJDB13025	Root	DRR346658	Synthetic Elite#1-58
PRJDB13025	Root	DRR346659	Synthetic Elite#1-58
PRJDB13025	Root	DRR346660	Synthetic Elite#1-58
PRJDB13025	Root	DRR346661	Synthetic Elite#1-58
PRJDB13025	Root	DRR346662	Synthetic Elite#1-58
PRJDB13025	Root	DRR346663	KU-1797
PRJDB13025	Root	DRR346664	KU-1797
PRJDB13025	Root	DRR346665	KU-1797
PRJDB13025	Root	DRR346666	KU-1797
PRJDB13025	Root	DRR346667	KU-1797
PRJDB13025	Root	DRR346668	KU-1797
PRJDB13025	Root	DRR346669	KU020-019
PRJDB13025	Root	DRR346670	KU020-019
PRJDB13025	Root	DRR346671	KU020-019
PRJDB13025	Root	DRR346672	KU020-019
PRJDB13025	Root	DRR346673	KU020-019
PRJDB13025	Root	DRR346674	KU020-019
PRJNA628157	Leaf	SRR11648374	Qing Mai 6_9
PRJNA628157	Leaf	SRR11648375	Qing Mai 6_9
PRJNA628157	Leaf	SRR11648377	Qing Mai 6_9
PRJNA628157	Leaf	SRR11648378	Qing Mai 6_9
PRJNA628157	Leaf	SRR11648380	Qing Mai 6_9
PRJNA628157	Leaf	SRR11648381	Qing Mai 6_9
PRJNA699868	Root	SRR13640898	Jimai 22
PRJNA699868	Root	SRR13640899	Jimai 22
PRJNA699868	Root	SRR13640900	Jimai 22
PRJNA699868	Leaf	SRR13640901	Jimai 22
PRJNA699868	Leaf	SRR13640902	Jimai 22
PRJNA699868	Leaf	SRR13640903	Jimai 22
PRJNA699868	Root	SRR13640904	Jimai 22
PRJNA699868	Root	SRR13640905	Jimai 22
PRJNA699868	Root	SRR13640906	Jimai 22
PRJNA699868	Leaf	SRR13640907	Jimai 22
PRJNA699868	Leaf	SRR13640908	Jimai 22
PRJNA699868	Leaf	SRR13640909	Jimai 22
PRJNA699868	Root	SRR13640910	Jimai 22
PRJNA699868	Root	SRR13640911	Jimai 22
PRJNA699868	Root	SRR13640912	Jimai 22
PRJNA699868	Leaf	SRR13640914	Jimai 22
PRJNA699868	Leaf	SRR13640915	Jimai 22
PRJNA745054	Root	SRR15093246	Qingmai6
PRJNA745054	Root	SRR15093247	Qingmai6
PRJNA745054	Root	SRR15093248	Qingmai6
PRJNA745054	Root	SRR15093249	Qingmai6
PRJNA745054	Root	SRR15093250	Qingmai6
PRJNA745054	Root	SRR15093251	Qingmai6
PRJNA293629	Root	SRR2306545	Chinese Spring
PRJNA293629	Root	SRR2306546	Chinese Spring
PRJNA293629	Root	SRR2306547	Chinese Spring
PRJNA293629	Root	SRR2306548	Chinese Spring
PRJNA293629	Root	SRR2306549	Chinese Spring
PRJNA293629	Root	SRR2306550	Chinese Spring
PRJNA293629	Root	SRR2306551	Chinese Spring
PRJNA293629	Root	SRR2306552	Chinese Spring
PRJNA293629	Root	SRR2306553	QM-6
PRJNA293629	Root	SRR2306554	QM-6
PRJNA293629	Root	SRR2306555	QM-6
PRJNA293629	Root	SRR2306556	QM-6
PRJNA293629	Root	SRR2306557	QM-6
PRJNA293629	Root	SRR2306558	QM-6
PRJNA293629	Root	SRR2306559	QM-6
PRJNA293629	Root	SRR2306560	QM-6
PRJNA487923	Root	SRR7755529	Arg
PRJNA487923	Root	SRR7755530	Arg
PRJNA487923	Root	SRR7755531	Arg
PRJNA487923	Root	SRR7755532	Arg
PRJNA487922	Leaf	SRR7920873	Arg
PRJNA487922	Leaf	SRR7968053	Arg
PRJNA487922	Leaf	SRR7968059	Arg
PRJNA487922	Leaf	SRR7975953	Arg
