# Supplementary material for: Genome-wide identification and expression analysis of salt-responsive bHLH transcription factors in the wheat (Triticum aestivum) genome
Source: Front Plant Sci. 2026 Apr 23;17:1770759. doi: 10.3389/fpls.2026.1770759 (PMC13151688; doi:10.3389/fpls.2026.1770759)
Supplement: Supplementary Table 3 — Transcription factor enrichment analysis. [file Table3.xlsx]

## Sheet: Community_1-1
ah	n_TF_entries	genome_ratio	query_ratio	log2FC	min_pval	min_adj_pval
AT3G12910	2	0.4995	0.3923	0.2768	0	0
AT5G45580	9	0.8235	0.6473	0	0	0
AZF1	1	1	0.7848	0	0	0
At5g04390	28	0.9967	0.7822	0	0	0
CEF1	27	0.9044	0.7209	0	0	0
CRC	16	0.9974	0.7833	0	0	0
ERF4	3	0.7082	0.5986	0	0	0
ERF5	15	0.7144	0.5935	0	0	0
GLK1	2	0.9632	0.7568	0	0	0
HMGIY	8	1	0.7848	0	0	0
HSF3	2	0.9719	0.7617	0	0	0
HSF6	34	0.8301	0.65	0	0	0
KAN2	15	0.9991	0.7842	0	0	0
MA0108.3	8	0.9969	0.7815	0	0	0
NAC6	7	0.9984	0.7838	0	0	0
PBF	52	0.9991	0.7842	0	0	0
TSI1	2	0.7698	0.6377	0	0	0
VHSF	3	0.99	0.7758	0	0	0
WRAF1	2	0.8874	0.7248	0	0	0
ZIM	5	0.9897	0.7768	0	0	0
bHLH77	25	0.642	0.5026	0	0	0
pTH7188	1	0.9999	0.7848	0	0	0
pTH7538	5	1	0.7848	0	0	0
pTH7539	4	0.994	0.7801	0	0	0
TCX2	31	0.9601	0.7537	0	0	0
VND2	9	0.2167	0.1712	0	0	0
HSFA6A	2	0.4795	0.3766	0.0156	0	0
DEAR2	1	0.6859	0.5834	0	0	0
OPBP1	3	0.5755	0.5049	0	0	0
pTH8356	3	0.6806	0.5353	0	1.32955e-307	7.47749e-307
ERF3	3	0.5339	0.4769	0	1.96452e-288	1.06973e-287
AGP1	7	0.9207	0.7228	0	1.40505e-284	7.46616e-284
ESE1	1	0.4537	0.4127	0	3.24523e-254	1.71263e-253
pTH8276	1	0.4533	0.4124	0	6.7253e-254	3.46612e-253
ANAC047	2	0.9124	0.7099	0	3.4498e-251	1.7545e-250
HSF21	1	0.8842	0.6922	0	2.03244e-248	1.03026e-247
ATMYB46	15	0.8886	0.6914	0	3.67384e-241	1.8441e-240
ATMYB77	2	0.8739	0.6826	0	2.35796e-235	1.14264e-234
pTH8491	1	0.7869	0.6265	0	9.79114e-227	4.71505e-226
MYB80	23	0.7763	0.6099	0	2.92675e-216	1.39201e-215
LBD18	9	0.4694	0.3792	0	5.27621e-215	2.48643e-214
AT3G57600	1	0.5417	0.4627	0	4.4319e-213	2.08218e-212
pTH8645	1	0.8392	0.6542	0	2.738e-209	1.27923e-208
MYB1	1	0.8392	0.6542	0	2.76792e-209	1.28089e-208
pTH8738	6	0.5222	0.4463	0	7.53989e-202	3.40732e-201
VE2F4	12	0.6175	0.5023	0	5.99858e-200	2.66392e-199
TBP3	7	0.6341	0.519	0	5.78169e-194	2.48178e-193
pTH9644	12	0.7739	0.6067	0	4.43224e-186	1.83112e-185
ARR10	3	0.7743	0.6069	0	7.71407e-186	3.10376e-185
KNOX3	9	0.7529	0.5876	0	1.63445e-167	6.21899e-167
ARF2	11	0.4833	0.3891	0	3.7055e-167	1.38597e-166
TEIL	6	0.6876	0.5411	0	2.13006e-153	7.85267e-153
At5g29000	7	0.6075	0.4755	0	1.26079e-147	4.62591e-147
ATH1	35	0.239	0.1787	0	2.57588e-146	9.02144e-146
MEIS3	16	0.7575	0.5835	0	2.57588e-146	9.02144e-146
ETTIN	1	0.5493	0.4458	0	2.16822e-141	7.55933e-141
pTH8661	6	0.1259	0.1036	0	2.16822e-141	7.55933e-141
MYBAS1	2	0.716	0.555	0	6.88574e-141	2.39524e-140
MP	21	0.1106	0.0896	0	9.32345e-141	3.22864e-140
pTH8459	6	0.5618	0.4514	0	1.87068e-133	6.37771e-133
PIF1	11	0.6916	0.5336	0	6.17242e-125	2.04994e-124
AT4G37180	10	0.681	0.5261	0	2.7457e-123	8.92642e-123
DREB1	6	0.3913	0.331	0	9.08216e-123	2.93409e-122
DREB2A	1	0.3912	0.3308	0	1.75136e-122	5.6109e-122
PH4	15	0.4554	0.3481	0	1.6056e-121	5.13324e-121
At3g24120	1	0.629	0.4912	0	1.361e-120	4.32433e-120
MADS14	6	0.6293	0.4908	0	4.62165e-119	1.44755e-118
MADS3	11	0.6297	0.4909	0	4.62165e-119	1.44755e-118
MADS2	36	0.6301	0.4911	0	5.14922e-119	1.60952e-118
MYB99	5	0.6505	0.5032	0	4.66482e-115	1.31899e-114
WRKY	53	0.5258	0.4074	0	9.89013e-115	2.77608e-114
HDG7	8	0.6202	0.4828	0	1.082e-113	2.99348e-113
AtGRF6	6	0.6171	0.4779	0	1.43569e-106	3.92967e-106
At3g13040	3	0.4521	0.3569	0	1.97349e-99	5.35413e-99
pTH9581	1	0.5653	0.4378	0	1.89896e-92	4.80509e-92
MYB55	19	0.4696	0.3663	0	1.28237e-91	3.22897e-91
WRKY11	4	0.3097	0.2397	0	1.85925e-89	4.52624e-89
WRKY8	12	0.561	0.4337	0	1.85925e-89	4.52624e-89
AT3G01140	17	0.3436	0.2667	0	2.99364e-84	7.25345e-84
WRKY18	14	0.504	0.3924	0	5.12783e-82	1.23084e-81
DREBIII1	11	0.2578	0.2155	0	4.02054e-77	9.34488e-77
AT2G40260	2	0.486	0.3768	0	2.88487e-75	6.69515e-75
DBF2	2	0.1867	0.157	0	2.63013e-74	6.03128e-74
pTH9672	3	0.4114	0.3255	0	8.55993e-73	1.92007e-72
PCF5	9	0.2633	0.222	0	2.05361e-72	4.54685e-72
pTH8296	2	0.4885	0.3767	0	1.82557e-70	4.0017e-70
cElegans-Adult	8	0.2719	0.2272	0	4.46829e-70	9.68444e-70
WRKY50	1	0.4694	0.3627	0	4.99977e-68	1.08211e-67
TAF1	9	0.346	0.2746	0	3.17407e-67	6.8601e-67
AT5G61620	27	0.4182	0.3268	0	1.79849e-65	3.76048e-65
At5g58900	1	0.418	0.3266	0	2.05626e-65	4.27624e-65
SPF1	28	0.335	0.264	0	4.47069e-63	9.02926e-63
ESE3	13	0.1528	0.1347	0.0238	3.8264e-61	7.61819e-61
pTH10156	1	0.444	0.3411	0	5.42302e-59	1.07415e-58
VND3	2	0.3681	0.2891	0	3.08665e-58	6.09811e-58
HBPA1	6	0.3424	0.2714	0	3.27034e-58	6.37924e-58
PCF2	10	0.1655	0.1452	0	3.79231e-57	7.29582e-57
TRP1	4	0.2189	0.1833	0	2.76305e-55	5.28927e-55
HAT2	16	0.4759	0.36	0	3.57076e-54	6.70224e-54
At5g65130	3	0.1019	0.0856	0	3.8844e-54	7.28206e-54
GAMYB	5	0.2761	0.2227	0	8.84629e-53	1.64838e-52
WRKY3	2	0.3064	0.2401	0	7.16725e-52	1.3339e-51
pTH8246	2	0.2954	0.2348	0	5.30867e-50	9.84435e-50
WRKY31	3	0.1148	0.0906	0	7.50275e-50	1.38963e-49
TRAB1	7	0.2542	0.2052	0	1.40627e-49	2.59219e-49
ASL18	3	0.2291	0.1874	0	3.83173e-48	7.03777e-48
MYB4	5	0.4018	0.3065	0	1.65549e-47	2.98724e-47
SPL14	8	0.3482	0.2693	0	6.10843e-47	1.10095e-46
AREB3	8	0.2441	0.1971	0	2.71341e-46	4.83955e-46
BHLH66	12	0.2629	0.2039	0	2.39801e-43	4.20402e-43
ANAC075	11	0.2037	0.1528	0	1.17994e-42	2.06623e-42
RAV1	8	0.3108	0.2408	0	6.87313e-41	1.19274e-40
ANAC059	4	0.1908	0.1425	0	2.60245e-39	4.48589e-39
GATA16	1	0.3302	0.2531	0	3.74492e-39	6.44795e-39
CCA1	11	0.2457	0.1907	0	1.31398e-38	2.25233e-38
At5g52660	4	0.3181	0.2446	0	1.32029e-38	2.25312e-38
MYB305	5	0.2978	0.224	0	4.87216e-38	8.26872e-38
AT1G71450	4	0.1179	0.1016	0	4.1478e-35	6.9779e-35
ANAC070	6	0.3025	0.2297	0	1.22773e-31	2.03872e-31
ANAC096	2	0.2653	0.2035	0	1.84653e-30	3.04983e-30
ANAC057	2	0.2651	0.2034	0	2.37539e-30	3.91495e-30
pTH11431	5	0.2397	0.1858	0	2.56968e-30	4.21264e-30
ATHB5	17	0.3932	0.2894	0	1.32258e-29	2.14763e-29
bZIP42	2	0.1182	0.0988	0	4.30873e-28	6.88772e-28
pTH8737	2	0.1182	0.0988	0	4.30873e-28	6.88772e-28
pTH7492	3	0.373	0.2742	0	7.70836e-27	1.22839e-26
NGA4	2	0.1245	0.0956	0	2.77226e-26	4.41328e-26
pTH8599	1	0.1319	0.1069	0	1.88768e-24	2.99888e-24
pTH9273	5	0.2028	0.1555	0	7.76132e-24	1.21423e-23
E2L	2	0.0525	0.0482	0	1.73265e-23	2.70244e-23
pTH7288	1	0.2099	0.1606	0	9.07645e-23	1.41424e-22
CAMTA1	6	0.1896	0.1465	0	1.20078e-22	1.8597e-22
HBP1B	6	0.1594	0.1253	0	1.32022e-22	2.03243e-22
MA2433.1	1	0.2745	0.2044	0	3.68519e-22	5.66754e-22
At1g19210	3	0.1577	0.1235	0	1.74811e-21	2.68044e-21
BIM1	5	0.0871	0.0686	0	1.02868e-20	1.56795e-20
AP2A	4	0.1035	0.0843	0	5.2638e-20	7.96808e-20
WRKY27	1	0.1589	0.1235	0	5.25303e-20	7.96808e-20
MYB88	3	0.0512	0.0457	0	2.02594e-19	3.05477e-19
NAM	6	0.2114	0.1587	0	1.77228e-18	2.6567e-18
ABF4	1	0.0914	0.0748	0	2.95215e-18	4.42106e-18
pTH7656	1	0.2075	0.1558	0	3.91863e-18	5.86273e-18
MYB56	9	0.1019	0.0816	0	4.94938e-17	7.3407e-17
pTH7104	1	0.1542	0.1183	0	5.98178e-17	8.85488e-17
pTH10180	4	0.0379	0.0344	0	5.56423e-16	8.20524e-16
pTH8182	2	0.1005	0.08	0	6.63053e-16	9.75897e-16
pTH11557	1	0.1794	0.1343	0	4.54683e-15	6.62255e-15
bHLH69	3	0.1076	0.084	0	3.0607e-14	4.437e-14
pTH6378	3	0.206	0.1518	0	3.71746e-14	5.37392e-14
MYB3R5	5	0.056	0.0466	0	3.56162e-13	5.10554e-13
MYBA2	4	0.056	0.0466	0	3.56162e-13	5.10554e-13
GATA19	2	0.1149	0.0882	0	8.97824e-13	1.28463e-12
WUS1	10	0.1486	0.1085	0	6.00019e-12	8.30754e-12
TGA1B	1	0.036	0.0313	0	8.16134e-12	1.12492e-11
MYB92	1	0.1056	0.0811	0	8.98034e-12	1.23034e-11
pTH6141	7	0.1902	0.1391	0	8.99802e-12	1.23034e-11
pTH11260	2	0.0866	0.0676	0	1.54231e-11	2.09585e-11
AT1G76880	1	0.1117	0.0849	0	3.36437e-11	4.43499e-11
GTL1	2	0.1117	0.0849	0	3.36437e-11	4.43499e-11
E2F5	1	0.0311	0.0273	0	4.89823e-11	6.44592e-11
MYB96	10	0.1208	0.0911	0	5.34848e-11	6.97884e-11
BPC1	1	0.0491	0.0402	0	1.98209e-10	2.58409e-10
ATMYB15	16	0.0537	0.0416	0	1.80056e-09	2.33557e-09
ANAC092	1	0.1311	0.0966	0	3.99453e-09	5.16407e-09
VNFY	10	0.0518	0.0414	0	6.8719e-09	8.80998e-09
bHLH31	3	0.1049	0.0778	0	5.12917e-08	6.52688e-08
MA2426.1	1	0.0036	0.0045	0.3312	5.42881e-08	6.84406e-08
NLP7	18	0.0239	0.0204	0	5.44949e-08	6.84406e-08
MA2445.1	1	0.0035	0.0043	0.328	9.98657e-08	1.2532e-07
MYB49	1	0.1004	0.0744	0	1.13068e-07	1.41772e-07
MYB41	5	0.0712	0.0527	0	1.98479e-07	2.47656e-07
bHLH130	2	0.0632	0.0485	0	2.00686e-07	2.50006e-07
At1g36060	1	0.0365	0.0293	0	6.43492e-07	8.00986e-07
FL092	1	0.0554	0.0426	0	8.09758e-07	1.00713e-06
MA2429.1	1	0.0032	0.0039	0.2913	1.20087e-06	1.48996e-06
MA2435.1	1	0.0032	0.0039	0.2913	1.20087e-06	1.48996e-06
MA2444.1	1	0.0032	0.0039	0.2913	1.20087e-06	1.48996e-06
MA2427.1	1	0.0029	0.0037	0.3224	1.23381e-06	1.52715e-06
MA2436.1	1	0.0029	0.0037	0.3224	1.23381e-06	1.52715e-06
MA2455.1	1	0.0029	0.0037	0.3224	1.23381e-06	1.52715e-06
At5g47390	2	0.0546	0.0418	0	1.80169e-06	2.22647e-06
WRKY30	10	0.0415	0.0324	0	2.45331e-06	3.00044e-06
WRKY70	2	0.0379	0.0299	0	2.45331e-06	3.00044e-06
pTH11274	1	0.0472	0.0364	0	3.75907e-06	4.59376e-06
pTH8111	2	0.0273	0.0219	0	1.43642e-05	1.74294e-05
DOF3	1	0.047	0.0358	0	1.99472e-05	2.41846e-05
3XHMGBOX1	1	0.0101	0.0086	0	0.000640393	0.000770372
MA2453.1	1	0.0397	0.0295	0	0.000983793	0.00118255
pTH10158	5	0.0385	0.0286	0	0.00101264	0.0012125
CUC2	2	0.0405	0.0299	0	0.00121523	0.00145168
LEUTX.MEXtop1.HTS	2	0.0134	0.0108	0	0.00124725	0.00148878
MA2454.1	1	0.0077	0.0067	0	0.00133287	0.00158975
pTH8740	1	0.0051	0.0047	0	0.00163134	0.00193377
VND1	3	0.01	0.0084	0	0.00168427	0.00199191
EIL3	5	0.0116	0.0095	0	0.00209025	0.00246071
AT2G17410	6	0.0467	0.0339	0	0.00212159	0.00248621
pTH9583	1	0.023	0.0176	0	0.00233401	0.00273306
MYB27	2	0.013	0.0104	0	0.00311336	0.00363737
bZIP18	5	0.0316	0.0233	0	0.00469923	0.00545705
pTH8592	9	0.0377	0.0275	0	0.00566572	0.0065302
ANTL	15	0.0116	0.0092	0	0.00787024	0.00896382
AIL7	1	0.0114	0.0091	0	0.00870404	0.00990615

## Sheet: Community_1-3
family	n_TF_entries	genome_ratio	query_ratio	log2FC	min_pval	min_adj_pval
AZF1	1	1	0.7996	0	4.32493e-301	2.18851e-299
At5g04390	28	0.9967	0.7968	0	6.11146e-301	2.18851e-299
HMGIY	8	1	0.7996	0	6.11146e-301	2.18851e-299
bHLH77	25	0.642	0.5118	0	3.78928e-301	2.18851e-299
pTH7188	1	0.9999	0.7996	0	2.98611e-301	2.18851e-299
pTH7538	5	1	0.7996	0	6.12731e-301	2.18851e-299
PBF	52	0.9991	0.799	0	1.05875e-300	2.44877e-299
KAN2	15	0.9991	0.7987	0	3.56528e-300	5.11468e-299
AT5G45580	9	0.8235	0.6608	0	4.61444e-300	6.49832e-299
MA0108.3	8	0.9969	0.7976	0	5.15943e-300	6.76899e-299
NAC6	7	0.9984	0.7984	0	7.11918e-300	9.18314e-299
AT3G12910	1	0.9983	0.7983	0	1.24063e-299	1.53578e-298
ZIM	5	0.9897	0.7934	0	7.04991e-299	7.56756e-298
pTH7539	4	0.994	0.7956	0	2.90449e-298	3.03292e-297
CRC	16	0.9974	0.7974	0	3.61275e-298	3.40219e-297
HSF6	34	0.8301	0.6624	0	1.43631e-292	1.16652e-291
VHSF	3	0.99	0.7919	0	2.08432e-292	1.66637e-291
HSF3	2	0.9719	0.7764	0	1.44993e-289	1.15318e-288
CEF1	27	0.9044	0.7191	0	6.38378e-271	4.99954e-270
GLK1	2	0.9632	0.771	0	8.67896e-271	6.72838e-270
TCX2	31	0.9601	0.7662	0	1.60122e-259	1.05488e-258
ERF5	15	0.7144	0.5539	0	8.68534e-258	5.62531e-257
HSFA6A	1	0.9547	0.7623	0	1.0641e-256	6.8343e-256
AGP1	7	0.9207	0.7407	0	3.05388e-250	1.84555e-249
VND2	2	0.9401	0.75	0	1.52624e-243	9.01067e-243
TSI1	2	0.7698	0.5973	0	3.62622e-243	2.13266e-242
ATMYB46	15	0.8886	0.7173	0	8.70457e-239	5.06118e-238
pTH8356	3	0.6806	0.5433	0	1.20116e-234	6.70464e-234
ANAC047	2	0.9124	0.7303	0	6.7956e-232	3.75225e-231
ATMYB77	2	0.8739	0.7058	0	9.50582e-227	5.21123e-226
HSF21	1	0.8842	0.7073	0	3.16975e-212	1.70125e-211
pTH8645	3	0.2993	0.2429	0	2.07781e-208	1.1113e-207
MYB1	1	0.8392	0.6788	0	2.09721e-208	1.11778e-207
ERF4	3	0.7082	0.5428	0	2.36706e-188	1.24008e-187
WRAF1	2	0.8874	0.6998	0	1.0436e-184	5.41191e-184
MYB80	23	0.7763	0.6244	0	9.36805e-181	4.7774e-180
ATH1	35	0.239	0.2021	0	9.17178e-179	4.38588e-178
MEIS3	16	0.7575	0.6176	0	9.17178e-179	4.38588e-178
pTH8491	1	0.7869	0.6337	0	1.69157e-172	7.98942e-172
ARR10	3	0.7743	0.6255	0	9.718e-172	4.40033e-171
pTH9644	12	0.7739	0.6251	0	9.718e-172	4.40033e-171
PH4	17	0.4031	0.3429	0.002	1.42786e-168	6.20895e-168
MYB99	5	0.6505	0.5447	0	6.30909e-168	2.69762e-167
MYBAS1	2	0.716	0.582	0	2.11953e-155	8.6299e-155
KNOX3	9	0.7529	0.6042	0	4.49935e-152	1.78462e-151
PIF1	11	0.6916	0.5639	0	3.16774e-149	1.22173e-148
AT4G37180	10	0.681	0.5545	0	3.48091e-143	1.30961e-142
LBD18	9	0.4694	0.3761	0	4.5301e-141	1.6919e-140
TEIL	6	0.6876	0.5573	0	1.34042e-139	4.93415e-139
MADS14	6	0.6293	0.5148	0	1.30866e-129	4.76019e-129
MADS3	11	0.6297	0.515	0	1.30866e-129	4.76019e-129
MADS2	36	0.6301	0.5152	0	1.4468e-129	5.16474e-129
VE2F4	12	0.6175	0.4979	0	2.43102e-127	7.80674e-127
AtGRF6	6	0.6171	0.505	0	1.26279e-125	3.97209e-125
pTH9581	1	0.5653	0.4691	0	1.57554e-122	4.92558e-122
AT3G01140	17	0.3436	0.2905	0	1.96474e-122	6.1174e-122
MYB55	19	0.4696	0.4007	0	1.73144e-121	5.34762e-121
At5g29000	7	0.6075	0.4845	0	3.93738e-118	1.19444e-117
MYB4	5	0.4018	0.3538	0	2.39916e-116	7.10949e-116
HAT2	16	0.4759	0.4047	0	1.98407e-114	5.58817e-114
At3g24120	1	0.629	0.5076	0	3.33957e-114	9.38871e-114
WRKY	53	0.5258	0.4233	0	2.89751e-113	8.01383e-113
ARF2	11	0.4833	0.3878	0	5.88635e-109	1.60489e-108
TBP3	7	0.6341	0.5031	0	3.68451e-98	9.85317e-98
WRKY11	4	0.3097	0.2493	0	3.98212e-91	9.68708e-91
WRKY8	12	0.561	0.451	0	3.98212e-91	9.68708e-91
ATHB5	17	0.3932	0.3348	0	5.06933e-91	1.23124e-90
At3g13040	3	0.4521	0.3676	0	5.97654e-91	1.447e-90
DEAR2	1	0.6859	0.5324	0	9.73738e-90	2.35384e-89
MP	21	0.1106	0.0922	0	2.41424e-87	5.72775e-87
HDG7	8	0.6202	0.4873	0	1.34411e-85	3.12135e-85
ETTIN	1	0.5493	0.4395	0	2.79459e-84	6.47013e-84
pTH8661	6	0.1259	0.104	0	2.79459e-84	6.47013e-84
WRKY50	1	0.4694	0.3809	0	7.22461e-76	1.67015e-75
pTH8296	2	0.4885	0.3924	0	3.10726e-73	7.16164e-73
pTH7492	3	0.373	0.3128	0	5.51939e-73	1.26641e-72
AT2G40260	2	0.486	0.3872	0	1.90577e-71	4.3662e-71
pTH10156	1	0.444	0.3604	0	3.07582e-70	7.03635e-70
pTH8459	6	0.5618	0.4389	0	1.1741e-68	2.65426e-68
MYB305	5	0.2978	0.2459	0	1.34288e-68	3.01805e-68
pTH9672	3	0.4114	0.3348	0	1.07659e-64	2.39851e-64
WRKY18	14	0.504	0.3968	0	4.48551e-63	9.8926e-63
GATA16	1	0.3302	0.2752	0	2.29449e-59	4.96762e-59
ANAC059	4	0.1908	0.1534	0	9.76047e-58	2.11019e-57
AT3G57600	1	0.5417	0.4177	0	3.48759e-56	7.52946e-56
pTH6378	3	0.206	0.1839	0	5.60653e-56	1.20364e-55
OPBP1	3	0.5755	0.4296	0	7.22166e-55	1.54606e-54
AT5G61620	27	0.4182	0.3301	0	9.25183e-50	1.96697e-49
At5g58900	1	0.418	0.3301	0	9.25183e-50	1.96697e-49
SPL14	8	0.3482	0.2817	0	1.13307e-49	2.39899e-49
pTH8738	6	0.5222	0.3999	0	3.58817e-49	7.2855e-49
cElegans-Adult	8	0.2719	0.2274	0	2.93513e-48	5.85882e-48
DREBIII1	11	0.2578	0.2132	0	3.09007e-47	6.15208e-47
MA2433.1	1	0.2745	0.2283	0	1.32532e-46	2.63518e-46
VND3	2	0.3681	0.2934	0	4.06252e-46	8.05682e-46
TAF1	9	0.346	0.2723	0	2.07404e-44	4.07116e-44
DREB1	6	0.3913	0.3081	0	2.58389e-44	5.04614e-44
DREB2A	1	0.3912	0.308	0	2.58389e-44	5.04614e-44
ANAC070	6	0.3025	0.2461	0	1.00563e-43	1.94905e-43
DBF2	2	0.1867	0.1564	0	5.36161e-43	1.03263e-42
ANAC075	11	0.2037	0.1602	0	1.33993e-39	2.5742e-39
pTH11431	5	0.2397	0.1989	0	4.01014e-39	7.65618e-39
HBPA1	6	0.3424	0.2708	0	5.26265e-39	9.92405e-39
ANAC057	2	0.2651	0.2163	0	4.17618e-38	7.8176e-38
ANAC096	2	0.2653	0.2164	0	4.28224e-38	7.99664e-38
RAV1	8	0.3108	0.2481	0	6.20857e-38	1.14821e-37
GAMYB	5	0.2761	0.2236	0	1.45125e-37	2.66787e-37
pTH7288	1	0.2099	0.1766	0	1.48376e-37	2.72436e-37
WUS1	10	0.1486	0.1261	0	8.38892e-37	1.47503e-36
WRKY31	1	0.3331	0.2622	0	4.83637e-36	8.49408e-36
SPF1	28	0.335	0.2594	0	1.71102e-35	2.93127e-35
BHLH66	12	0.2629	0.2084	0	1.84697e-33	3.14312e-33
ERF3	3	0.5339	0.3946	0	1.98325e-32	3.36386e-32
GATA19	2	0.1149	0.1037	0	4.78464e-32	8.09748e-32
pTH8246	2	0.2954	0.2331	0	6.60404e-32	1.1152e-31
WRKY3	2	0.3064	0.2367	0	1.89666e-31	3.19931e-31
pTH6141	7	0.1902	0.1582	0	8.26742e-31	1.38391e-30
ASL18	3	0.2291	0.185	0	1.64028e-29	2.73676e-29
TRP1	4	0.2189	0.1743	0	1.20104e-24	1.96965e-24
TRAB1	7	0.2542	0.1985	0	1.60634e-24	2.62312e-24
At1g19210	3	0.1577	0.1306	0	2.12508e-24	3.45917e-24
AREB3	8	0.2441	0.1912	0	5.63399e-24	9.10333e-24
PCF5	9	0.2633	0.2038	0	5.34357e-23	8.45606e-23
pTH7104	1	0.1542	0.1272	0	5.41465e-23	8.55973e-23
NGA4	2	0.1245	0.0982	0	1.19395e-22	1.87971e-22
WRKY27	1	0.1589	0.1299	0	3.94199e-22	6.17444e-22
ATMYB15	15	0.0567	0.0495	0	5.56624e-22	8.6655e-22
At5g52660	4	0.3181	0.2402	0	1.12727e-21	1.74256e-21
CCA1	11	0.2457	0.1825	0	1.12426e-21	1.74256e-21
NAM	6	0.2114	0.1663	0	3.18015e-21	4.88642e-21
pTH8276	1	0.4533	0.3303	0	4.38472e-21	6.6904e-21
pTH7656	1	0.2075	0.1634	0	5.86428e-21	8.9391e-21
ESE1	1	0.4537	0.3303	0	7.72093e-21	1.17576e-20
MYB92	1	0.1056	0.0898	0	1.07524e-19	1.63253e-19
pTH9273	5	0.2028	0.1587	0	2.43741e-19	3.67166e-19
MYB41	5	0.0712	0.0628	0	9.55369e-19	1.42516e-18
MYB49	1	0.1004	0.0853	0	1.27113e-18	1.89252e-18
BPC1	1	0.0491	0.0461	0	1.99854e-17	2.9583e-17
MA2453.1	1	0.0397	0.0384	0	1.11618e-16	1.64903e-16
At5g65130	3	0.1019	0.0808	0	3.24564e-16	4.77667e-16
bHLH130	8	0.0421	0.0357	0	4.69012e-16	6.88931e-16
WOX11	6	0.0223	0.0208	0	4.36087e-14	6.34496e-14
ANAC092	1	0.1311	0.1039	0	6.29747e-14	9.12806e-14
FL092	1	0.0554	0.0488	0	1.59387e-13	2.30592e-13
pTH11557	1	0.1794	0.1372	0	1.70086e-13	2.4584e-13
pTH11260	2	0.0866	0.0713	0	9.36253e-13	1.32701e-12
CAMTA1	6	0.1896	0.1435	0	9.97832e-13	1.40649e-12
HBP1B	6	0.1594	0.1226	0	1.02085e-12	1.43106e-12
MYB56	9	0.1019	0.0821	0	1.47937e-12	2.05691e-12
BIM1	5	0.0871	0.0675	0	4.21374e-12	5.84819e-12
ABF4	1	0.0914	0.0731	0	1.14251e-10	1.56725e-10
ESE3	11	0.1768	0.1324	0	1.76293e-10	2.39055e-10
bHLH69	6	0.0602	0.0475	0	2.54499e-10	3.44191e-10
bZIP42	2	0.1182	0.0916	0	2.77285e-10	3.7369e-10
pTH8737	2	0.1182	0.0916	0	2.77285e-10	3.7369e-10
AT1G71450	4	0.1179	0.0913	0	3.89696e-10	5.23345e-10
PCF2	10	0.1655	0.1242	0	4.6422e-10	6.1802e-10
3XHMGBOX1	1	0.0101	0.0115	0.1923	6.79976e-10	9.02909e-10
At1g36060	1	0.0365	0.0324	0	1.26981e-09	1.68466e-09
VNFY	10	0.0518	0.0435	0	3.67613e-09	4.82296e-09
MYB3R5	5	0.056	0.0462	0	9.6711e-09	1.25593e-08
MYBA2	4	0.056	0.0462	0	9.6711e-09	1.25593e-08
pTH8182	2	0.1005	0.0778	0	1.06415e-08	1.37846e-08
E2L	2	0.0525	0.0435	0	1.50106e-08	1.94114e-08
AT1G76880	1	0.1117	0.0854	0	1.60604e-08	2.07166e-08
GTL1	2	0.1117	0.0854	0	1.60604e-08	2.07166e-08
DOF3	1	0.047	0.0393	0	2.97784e-08	3.83472e-08
AP2A	4	0.1035	0.0793	0	3.43831e-08	4.41288e-08
CUC2	2	0.0405	0.0343	0	5.47579e-08	7.00444e-08
NLP7	15	0.0266	0.0237	0	1.6232e-07	2.03896e-07
At5g47390	2	0.0546	0.0439	0	4.5735e-07	5.71222e-07
MYB96	10	0.1208	0.0901	0	5.19886e-07	6.44088e-07
bHLH31	3	0.1049	0.079	0	7.7533e-07	9.58238e-07
pTH8599	1	0.1319	0.097	0	1.88305e-06	2.32541e-06
EIL3	5	0.0116	0.0113	0	5.13777e-06	6.30918e-06
WRKY30	10	0.0415	0.0333	0	1.27851e-05	1.55385e-05
WRKY70	2	0.0379	0.0307	0	1.27851e-05	1.55385e-05
pTH10158	5	0.0385	0.0309	0	2.76437e-05	3.33069e-05
LEUTX.MEXtop1.HTS	2	0.0134	0.0122	0	4.25528e-05	5.12302e-05
MYB88	3	0.0512	0.0394	0	0.000104165	0.000124819
AT2G17410	6	0.0467	0.0356	0	0.000444342	0.000527098
pTH9723	1	0.0193	0.016	0	0.000687117	0.000814459
pTH8592	9	0.0377	0.0289	0	0.00129596	0.00152437
MYB17	2	0.013	0.0109	0	0.00287697	0.00337626
E2F5	1	0.0311	0.0238	0	0.00372157	0.0043508
bZIP18	5	0.0316	0.0241	0	0.00396774	0.0046175
MYB27	2	0.013	0.0108	0	0.00414842	0.00482046
MYB121	3	0.0129	0.0106	0	0.00704618	0.0081691

## Sheet: Community_1-4
family	n_TF_entries	genome_ratio	query_ratio	log2FC	min_pval	min_adj_pval
AT5G45580	9	0.8235	0.6409	0	6.68275e-125	1.55867e-123
AZF1	1	1	0.7794	0	7.94968e-125	1.55867e-123
At5g04390	28	0.9967	0.7768	0	7.95013e-125	1.55867e-123
HMGIY	8	1	0.7794	0	7.9608e-125	1.55867e-123
PBF	52	0.9991	0.7788	0	7.11571e-125	1.55867e-123
pTH7188	1	0.9999	0.7794	0	5.86226e-125	1.55867e-123
pTH7538	5	1	0.7794	0	7.98168e-125	1.55867e-123
KAN2	15	0.9991	0.7787	0	1.39648e-124	2.03553e-123
NAC6	7	0.9984	0.7782	0	2.17725e-124	3.02638e-123
AT3G12910	1	0.9983	0.7782	0	2.29821e-124	3.05561e-123
bHLH77	25	0.642	0.5054	0	7.04639e-124	8.97827e-123
CRC	16	0.9974	0.7771	0	1.61453e-123	1.69083e-122
CEF1	27	0.9044	0.7087	0	2.03721e-123	2.11897e-122
MA0108.3	8	0.9969	0.7761	0	5.0055e-122	4.84393e-121
HSF6	34	0.8301	0.6507	0	8.28334e-122	6.88327e-121
VHSF	3	0.99	0.772	0	1.10983e-121	9.07451e-121
pTH7539	4	0.994	0.7742	0	1.30971e-121	1.04846e-120
WRAF1	2	0.8874	0.7122	0	1.57739e-121	1.24966e-120
HSF3	2	0.9719	0.7591	0	3.7468e-121	2.95302e-120
ZIM	5	0.9897	0.7691	0	6.98906e-117	5.29024e-116
ERF5	15	0.7144	0.5624	0	1.98418e-116	1.48716e-115
TSI1	2	0.7698	0.6077	0	1.43975e-115	1.07384e-114
GLK1	2	0.9632	0.7524	0	2.26889e-114	1.62109e-113
HSFA6A	1	0.9547	0.7471	0	1.21242e-113	8.35038e-113
TCX2	31	0.9601	0.747	0	4.20004e-108	2.50854e-107
ERF4	3	0.7082	0.5673	0	4.72321e-107	2.81003e-106
ANAC047	2	0.9124	0.7161	0	1.42136e-103	8.39094e-103
VND2	2	0.9401	0.73	0	9.65739e-100	5.65753e-99
pTH8356	3	0.6806	0.5259	0	2.39303e-93	1.36528e-92
HSF21	1	0.8842	0.6923	0	4.32097e-93	2.45604e-92
ATMYB77	2	0.8739	0.6852	0	6.31095e-92	3.54759e-91
AGP1	7	0.9207	0.713	0	2.22962e-91	1.22189e-90
ATMYB46	15	0.8886	0.6905	0	6.23977e-90	3.3832e-89
DEAR2	1	0.6859	0.5609	0	5.0292e-83	2.58911e-82
pTH8491	1	0.7869	0.6249	0	1.41408e-82	7.25546e-82
pTH8645	3	0.2993	0.2345	0	2.33659e-76	1.16753e-75
MYB1	1	0.8392	0.6527	0	2.93009e-76	1.45932e-75
pTH8738	6	0.5222	0.4449	0	2.45659e-73	1.20004e-72
LBD18	9	0.4694	0.3705	0	1.24273e-71	6.0131e-71
VE2F4	12	0.6175	0.4989	0	1.57061e-71	7.45797e-71
KNOX3	9	0.7529	0.594	0	1.76977e-70	8.17518e-70
MYB80	23	0.7763	0.6025	0	1.14601e-69	5.23058e-69
pTH9644	12	0.7739	0.6065	0	1.1922e-69	5.40913e-69
ARR10	3	0.7743	0.6065	0	3.11493e-69	1.37254e-68
ATH1	35	0.239	0.1896	0	3.66184e-63	1.43196e-62
MEIS3	16	0.7575	0.5908	0	3.66184e-63	1.43196e-62
MYBAS1	2	0.716	0.5632	0	7.24744e-62	2.82687e-61
OPBP1	3	0.5755	0.4607	0	5.29225e-60	2.03825e-59
ARF2	11	0.4833	0.387	0	1.1057e-59	4.12345e-59
PIF1	11	0.6916	0.5436	0	1.42432e-57	5.17288e-57
AT3G57600	1	0.5417	0.4435	0	3.73764e-56	1.35423e-55
MP	2	0.5565	0.4497	0	4.88602e-52	1.74958e-51
ETTIN	1	0.5493	0.4445	0	9.12026e-52	3.25056e-51
pTH8661	1	0.5493	0.4445	0	9.12026e-52	3.25056e-51
pTH8459	6	0.5618	0.4526	0	1.9143e-51	6.72865e-51
TBP3	7	0.6341	0.5003	0	3.68788e-51	1.27574e-50
HDG7	8	0.6202	0.4901	0	3.63812e-50	1.23341e-49
PH4	15	0.4554	0.3513	0	7.68538e-50	2.59977e-49
ERF3	3	0.5339	0.43	0	2.38266e-47	7.98923e-47
AT4G37180	10	0.681	0.526	0	2.87992e-46	9.44936e-46
At5g29000	7	0.6075	0.467	0	3.29798e-46	1.07748e-45
At3g24120	1	0.629	0.4915	0	8.32341e-46	2.71354e-45
TEIL	6	0.6876	0.5285	0	1.1931e-44	3.83247e-44
MADS2	36	0.6301	0.4887	0	2.00205e-42	6.13704e-42
MADS3	11	0.6297	0.4885	0	1.98612e-42	6.13704e-42
MADS14	6	0.6293	0.4881	0	2.88804e-42	8.36329e-42
MYB99	5	0.6505	0.5018	0	3.56188e-42	1.01607e-41
DREB1	6	0.3913	0.3248	0	1.0367e-39	2.94085e-39
DREB2A	1	0.3912	0.3247	0	1.23976e-39	3.49096e-39
TAF1	9	0.346	0.2868	0	3.17894e-39	8.93491e-39
pTH9581	1	0.5653	0.4418	0	1.37156e-38	3.83385e-38
WRKY	52	0.5347	0.4079	0	1.24313e-37	3.43094e-37
AtGRF6	6	0.6171	0.4733	0	3.47335e-36	9.4835e-36
AT3G01140	17	0.3436	0.2696	0	5.61986e-36	1.53169e-35
MYB55	19	0.4696	0.3717	0	1.32556e-35	3.55575e-35
At3g13040	3	0.4521	0.3536	0	4.5642e-35	1.22005e-34
pTH8276	1	0.4533	0.3621	0	1.30418e-34	3.42626e-34
ESE1	1	0.4537	0.3622	0	1.62326e-34	4.25723e-34
HBPA1	6	0.3424	0.2836	0	8.12063e-33	2.02552e-32
pTH8296	2	0.4885	0.3832	0	3.09573e-32	7.69654e-32
BHLH66	12	0.2629	0.2215	0	1.04937e-31	2.59625e-31
AT5G61620	27	0.4182	0.3343	0	2.34397e-31	5.76196e-31
At5g58900	1	0.418	0.3343	0	2.34397e-31	5.76196e-31
VND3	2	0.3681	0.2981	0	8.39683e-30	1.96311e-29
AT2G40260	2	0.486	0.3728	0	3.08091e-29	6.79757e-29
WRKY11	2	0.561	0.4272	0	1.14767e-28	2.46459e-28
WRKY8	12	0.561	0.4272	0	1.14767e-28	2.46459e-28
ANAC059	4	0.1908	0.1513	0	1.2971e-28	2.78158e-28
SPL14	8	0.3482	0.2821	0	3.12459e-28	6.69117e-28
WRKY18	14	0.504	0.3885	0	3.99212e-28	8.44253e-28
ATHB5	17	0.3932	0.3071	0	3.9069e-25	8.08343e-25
TRAB1	7	0.2542	0.2121	0	6.68166e-25	1.375e-24
HAT2	16	0.4759	0.3653	0	9.35853e-25	1.88527e-24
DREBIII1	11	0.2578	0.21	0	1.15593e-24	2.32249e-24
GAMYB	5	0.2761	0.2277	0	1.75135e-24	3.49585e-24
DBF2	2	0.1867	0.1555	0	3.44179e-24	6.86115e-24
AREB3	8	0.2441	0.2042	0	5.84173e-24	1.15252e-23
PCF5	9	0.2633	0.2153	0	1.23316e-21	2.3022e-21
pTH11431	5	0.2397	0.1978	0	5.36466e-21	9.88261e-21
cElegans-Adult	8	0.2719	0.2203	0	7.85942e-21	1.41878e-20
pTH9672	3	0.4114	0.3163	0	9.62335e-21	1.73107e-20
At5g52660	4	0.3181	0.2518	0	2.70818e-20	4.83175e-20
CCA1	11	0.2457	0.1924	0	2.69907e-20	4.83175e-20
MYB4	5	0.4018	0.3089	0	3.73491e-20	6.57155e-20
pTH7492	3	0.373	0.288	0	3.44437e-19	6.0395e-19
WRKY50	1	0.4694	0.3523	0	9.71488e-19	1.70149e-18
ANAC075	11	0.2037	0.1589	0	4.10335e-18	7.17031e-18
pTH10156	1	0.444	0.3336	0	1.22468e-17	2.13759e-17
WRKY3	2	0.3064	0.2327	0	1.49743e-17	2.61068e-17
ANAC070	6	0.3025	0.2368	0	1.73095e-17	3.00753e-17
MYB305	5	0.2978	0.2303	0	1.883e-17	3.2606e-17
SPF1	25	0.3664	0.279	0	2.60685e-17	4.3849e-17
PCF2	10	0.1655	0.1402	0	3.04008e-17	5.05798e-17
RAV1	8	0.3108	0.2421	0	7.02301e-17	1.15464e-16
NAM	6	0.2114	0.1723	0	1.38563e-16	2.26349e-16
pTH8599	1	0.1319	0.1147	0	2.22066e-16	3.61981e-16
pTH7656	1	0.2075	0.1689	0	4.99218e-16	8.12026e-16
WRKY31	1	0.3331	0.2554	0	1.23633e-15	2.00888e-15
bHLH31	3	0.1049	0.0934	0	3.28366e-15	5.31856e-15
HBP1B	6	0.1594	0.1327	0	1.21763e-14	1.95152e-14
At1g19210	3	0.1577	0.1308	0	4.33047e-14	6.9188e-14
GATA16	1	0.3302	0.2503	0	1.3796e-13	2.2019e-13
ASL18	3	0.2291	0.1798	0	4.98324e-13	7.92463e-13
At5g65130	3	0.1019	0.0817	0	5.93799e-13	9.40848e-13
pTH7288	1	0.2099	0.1661	0	8.10677e-13	1.28133e-12
NGA4	2	0.1245	0.0984	0	2.20283e-12	3.45094e-12
AP2A	4	0.1035	0.0891	0	3.65184e-12	5.69762e-12
pTH7104	1	0.1542	0.1255	0	7.22984e-12	1.12685e-11
TRP1	4	0.2189	0.1708	0	1.05606e-11	1.59085e-11
ESE3	13	0.1528	0.1222	0	2.66567e-11	3.96866e-11
ANAC057	2	0.2651	0.2016	0	4.91328e-11	7.30069e-11
ANAC096	2	0.2653	0.2016	0	4.97697e-11	7.38097e-11
pTH6141	7	0.1902	0.1495	0	6.25589e-11	9.21508e-11
WUS1	7	0.2016	0.157	0	1.2218e-10	1.78768e-10
pTH11557	1	0.1794	0.1413	0	1.9173e-10	2.80262e-10
BIM1	5	0.0871	0.0704	0	3.43145e-10	4.97317e-10
pTH9273	5	0.2028	0.1561	0	6.19387e-10	8.91754e-10
pTH6378	3	0.206	0.1586	0	1.07171e-09	1.53863e-09
AT1G71450	4	0.1179	0.0963	0	1.68011e-09	2.40307e-09
MA2433.1	1	0.2745	0.2052	0	1.72211e-09	2.46084e-09
pTH8246	2	0.2954	0.2174	0	1.64708e-08	2.33617e-08
bHLH69	3	0.1076	0.0874	0	2.2087e-08	3.12406e-08
ABF4	1	0.0914	0.0754	0	4.71961e-08	6.66939e-08
At5g47390	2	0.0546	0.048	0	7.91855e-08	1.1159e-07
AT1G76880	1	0.1117	0.0888	0	2.51016e-07	3.52114e-07
GTL1	2	0.1117	0.0888	0	2.51016e-07	3.52114e-07
ANAC092	1	0.1311	0.1023	0	3.27292e-07	4.57431e-07
GATA19	2	0.1149	0.0907	0	4.67535e-07	6.52246e-07
MYB56	9	0.1019	0.0811	0	8.83237e-07	1.22214e-06
CAMTA1	6	0.1896	0.1418	0	1.22665e-06	1.68817e-06
VNFY	10	0.0518	0.0439	0	6.13107e-06	8.36254e-06
bZIP42	2	0.1182	0.091	0	7.2176e-06	9.80952e-06
pTH8737	2	0.1182	0.091	0	7.2176e-06	9.80952e-06
pTH9583	1	0.023	0.0219	0	9.0596e-06	1.22369e-05
BPC1	1	0.0491	0.0415	0	1.22517e-05	1.65338e-05
WRKY27	1	0.1589	0.1186	0	1.37557e-05	1.85472e-05
MYB41	2	0.0972	0.0751	0	4.06947e-05	5.46769e-05
pTH9723	1	0.0193	0.0182	0	8.76731e-05	0.000117693
MYB49	1	0.1004	0.0765	0	0.000119305	0.000160016
MYB88	3	0.0512	0.0417	0	0.000151699	0.000202574
pTH11260	2	0.0866	0.0665	0	0.000182909	0.000243189
MYB92	1	0.1056	0.0797	0	0.000189823	0.000251944
pTH10180	4	0.0379	0.0317	0	0.000232549	0.000307584
ATMYB15	8	0.0654	0.0485	0.0151	0.000344778	0.000454062
TGA1B	1	0.036	0.03	0	0.000453163	0.000596288
FL092	1	0.0554	0.0439	0	0.000464459	0.000610625
pTH11274	1	0.0472	0.0379	0	0.000605996	0.00079602
pTH8182	2	0.1005	0.0751	0	0.000660711	0.000866404
pTH10158	5	0.0385	0.0314	0	0.000942417	0.00123053
VND6	1	0.0002	0.0009	1.8808	0.0012356	0.0016106
LEUTX.MEXtop1.HTS	1	0.0111	0.0108	0	0.0012709	0.0016552
bZIP18	5	0.0316	0.0261	0	0.00155412	0.00201548
pTH8592	9	0.0377	0.0303	0	0.00209237	0.00268843
MYB96	10	0.1208	0.0878	0	0.00227069	0.00289082
3XHMGBOX1	1	0.0101	0.0098	0	0.00229679	0.00292163
MYB98	5	0.0032	0.0039	0.3076	0.00243528	0.00308496
DOF3	1	0.047	0.0367	0	0.00307043	0.00388632
MYB3R5	5	0.056	0.0429	0	0.0037194	0.0046691
MYBA2	4	0.056	0.0429	0	0.0037194	0.0046691
bHLH130	2	0.0632	0.0475	0	0.00557304	0.00698458
bZIP52	1	0.0075	0.0074	0	0.00587131	0.00735236

## Sheet: Community_1-5
family	n_TF_entries	genome_ratio	query_ratio	log2FC	min_pval	min_adj_pval
ERF5	15	0.7144	0.5932	0	1.90518e-138	1.45651e-135
CEF1	27	0.9044	0.7446	0	1.19684e-137	4.57491e-135
KAN2	15	0.9991	0.81	0	2.13645e-136	1.13923e-134
MA0108.3	8	0.9969	0.8088	0	2.38426e-136	1.13923e-134
AT5G45580	9	0.8235	0.6668	0	4.53175e-136	1.8063e-134
AZF1	1	1	0.81	0	1.41581e-135	1.8063e-134
At5g04390	28	0.9967	0.8068	0	1.42297e-135	1.8063e-134
HMGIY	8	1	0.81	0	1.43152e-135	1.8063e-134
PBF	52	0.9991	0.8095	0	1.70116e-135	1.8063e-134
bHLH77	25	0.642	0.5369	0.0008	9.63586e-136	1.8063e-134
pTH7188	1	0.9999	0.81	0	1.40082e-135	1.8063e-134
pTH7538	5	1	0.81	0	1.44146e-135	1.8063e-134
AT3G12910	1	0.9983	0.809	0	2.06159e-135	2.11555e-134
NAC6	7	0.9984	0.809	0	2.06159e-135	2.11555e-134
CRC	16	0.9974	0.8078	0	2.20156e-134	1.96853e-133
HSF6	34	0.8301	0.6803	0.0305	5.44392e-134	4.22526e-133
VHSF	3	0.99	0.8036	0	5.63838e-134	4.31054e-133
HSF3	2	0.9719	0.7893	0	1.50422e-133	1.14425e-132
TSI1	2	0.7698	0.6425	0	4.67219e-133	3.53653e-132
TCX2	31	0.9601	0.7838	0	1.88229e-128	1.21436e-127
pTH7539	4	0.994	0.8019	0	9.22445e-128	5.82817e-127
WRAF1	2	0.8874	0.7417	0	1.68609e-127	1.05657e-126
ZIM	5	0.9897	0.7986	0	3.80782e-126	2.33822e-125
ANAC047	2	0.9124	0.7547	0	2.3336e-125	1.42154e-124
HSFA6A	1	0.9547	0.7757	0	8.2628e-121	4.93508e-120
ERF4	3	0.7082	0.6014	0	1.1426e-120	6.79783e-120
GLK1	2	0.9632	0.7783	0	1.42672e-117	8.42259e-117
VND2	2	0.9401	0.7592	0	7.50447e-109	4.26555e-108
pTH8356	3	0.6806	0.547	0	7.92756e-109	4.47278e-108
AGP1	7	0.9207	0.7474	0	8.44101e-108	4.64256e-107
ATMYB46	15	0.8886	0.7221	0	2.62257e-102	1.43211e-101
pTH8491	1	0.7869	0.6615	0	5.11899e-100	2.67219e-99
ATMYB77	2	0.8739	0.7092	0	1.33794e-93	6.79637e-93
HSF21	1	0.8842	0.7122	0	6.90838e-90	3.49766e-89
DEAR2	1	0.6859	0.5876	0	6.91132e-88	3.48759e-87
VE2F4	12	0.6175	0.531	0	3.74209e-87	1.85167e-86
WRKY	53	0.5258	0.461	0.004	3.08714e-86	1.48903e-85
LBD18	9	0.4694	0.3991	0	7.59424e-86	3.62862e-85
pTH8645	1	0.8392	0.6794	0	4.70426e-83	2.22e-82
MYB1	1	0.8392	0.6794	0	4.72996e-83	2.22527e-82
MYB80	23	0.7763	0.6308	0	3.12197e-80	1.45091e-79
KNOX3	9	0.7529	0.6228	0	2.09831e-79	9.49205e-79
OPBP1	3	0.5755	0.4917	0	1.60675e-78	7.22564e-78
MP	21	0.1106	0.0937	0	4.98593e-75	2.17814e-74
ARF2	11	0.4833	0.4065	0	5.98937e-75	2.5652e-74
ETTIN	1	0.5493	0.4856	0	6.09201e-75	2.59462e-74
pTH8661	1	0.5493	0.4856	0	6.09201e-75	2.59462e-74
PIF1	11	0.6916	0.5796	0	6.98071e-75	2.88473e-74
WRKY11	4	0.3097	0.2763	0.0358	1.59059e-72	5.65585e-72
WRKY8	12	0.561	0.4913	0	1.59059e-72	5.65585e-72
pTH8738	6	0.5222	0.4641	0	8.74108e-72	3.06539e-71
ATH1	35	0.239	0.195	0	1.88374e-70	6.28874e-70
MEIS3	16	0.7575	0.6173	0	1.88374e-70	6.28874e-70
WRKY18	14	0.504	0.4475	0	1.48577e-67	4.81302e-67
TAF1	9	0.346	0.3224	0	1.31946e-64	4.12567e-64
ARR10	3	0.7743	0.622	0	1.71181e-64	5.28758e-64
pTH9644	12	0.7739	0.6216	0	1.71181e-64	5.28758e-64
At5g29000	7	0.6075	0.4954	0	4.51827e-62	1.3653e-61
TEIL	6	0.6876	0.563	0	9.57597e-61	2.8597e-60
ERF3	3	0.5339	0.4573	0	4.81633e-57	1.4244e-56
AT3G57600	1	0.5417	0.4615	0	4.43897e-56	1.31027e-55
HBPA1	6	0.3424	0.3208	0	2.81882e-55	8.13204e-55
pTH8459	6	0.5618	0.4736	0	1.03854e-54	2.96255e-54
AT4G37180	10	0.681	0.5522	0	1.31301e-54	3.67691e-54
BHLH66	12	0.2629	0.2574	0.0126	2.04748e-54	5.67136e-54
WRKY50	1	0.4694	0.4084	0	1.02168e-52	2.80961e-52
At3g24120	1	0.629	0.5149	0	1.13132e-51	3.10554e-51
SPF1	28	0.335	0.3005	0	2.5028e-49	6.60929e-49
MYBAS1	2	0.716	0.5675	0	1.22998e-48	3.23133e-48
pTH10156	1	0.444	0.386	0	2.09057e-48	5.48281e-48
MYB55	19	0.4696	0.3978	0	4.594e-48	1.19867e-47
MYB99	5	0.6505	0.5205	0	1.61595e-44	4.14563e-44
PH4	15	0.4554	0.3614	0	2.12186e-44	5.43438e-44
AT3G01140	17	0.3436	0.2843	0	2.47319e-44	6.31303e-44
CAMTA1	6	0.1896	0.1933	0.0284	7.61621e-43	1.87826e-42
WRKY3	2	0.3064	0.2714	0	1.39519e-42	3.42415e-42
VND3	2	0.3681	0.3255	0	2.89615e-42	7.05129e-42
pTH8276	1	0.4533	0.3813	0	5.69556e-39	1.31947e-38
ESE1	1	0.4537	0.3813	0	9.38441e-39	2.16749e-38
WRKY31	1	0.3331	0.2958	0	2.6423e-38	6.08445e-38
DREB1	6	0.3913	0.3352	0	9.50921e-37	2.17658e-36
DREB2A	1	0.3912	0.3352	0	9.50921e-37	2.17658e-36
AtGRF6	6	0.6171	0.4873	0	9.42991e-36	2.1266e-35
TRAB1	7	0.2542	0.2315	0	1.96221e-34	4.39914e-34
pTH9581	1	0.5653	0.4507	0	4.2797e-34	9.55279e-34
HDG7	8	0.6202	0.4856	0	4.20019e-33	9.2671e-33
SPL14	8	0.3482	0.3	0	4.38683e-33	9.63716e-33
AT2G40260	2	0.486	0.3885	0	5.43419e-33	1.19209e-32
BIM1	5	0.0871	0.0886	0.0242	2.27931e-32	4.95038e-32
TBP3	7	0.6341	0.4932	0	4.94602e-32	1.06364e-31
MADS2	36	0.6301	0.4904	0	5.17706e-32	1.07826e-31
MADS3	11	0.6297	0.49	0	5.2185e-32	1.07826e-31
MADS14	6	0.6293	0.4898	0	6.08726e-32	1.24932e-31
At3g13040	3	0.4521	0.3613	0	2.4436e-30	4.86493e-30
AREB3	8	0.2441	0.221	0	7.82986e-30	1.55277e-29
PCF5	9	0.2633	0.2344	0	2.90144e-29	5.62983e-29
pTH8246	2	0.2954	0.2571	0	6.86295e-29	1.32829e-28
At5g52660	4	0.3181	0.2708	0	6.35498e-27	1.21917e-26
CCA1	11	0.2457	0.2125	0	6.33563e-27	1.21917e-26
pTH9672	3	0.4114	0.3359	0	7.5151e-27	1.43632e-26
WRKY27	1	0.1589	0.1534	0	8.2029e-27	1.56582e-26
ANAC059	4	0.1908	0.1578	0	1.37854e-26	2.62489e-26
pTH7492	3	0.373	0.3085	0	2.33311e-26	4.41501e-26
bHLH31	3	0.1049	0.1093	0.0587	3.0228e-25	5.67797e-25
bHLH69	6	0.0602	0.0615	0.0238	7.74129e-24	1.44877e-23
pTH11274	1	0.0472	0.0588	0.3168	2.77495e-23	5.18058e-23
DREBIII1	11	0.2578	0.2159	0	6.0532e-23	1.11645e-22
ASL18	3	0.2291	0.2011	0	8.21655e-23	1.50831e-22
HBP1B	6	0.1594	0.149	0	1.33102e-22	2.41989e-22
GAMYB	5	0.2761	0.2342	0	3.29977e-22	5.96376e-22
pTH8296	2	0.4885	0.3808	0	4.48632e-22	8.08914e-22
cElegans-Adult	8	0.2719	0.2304	0	1.15465e-21	2.06246e-21
HAT2	16	0.4759	0.3709	0	3.20841e-21	5.58095e-21
DBF2	2	0.1867	0.155	0	5.54897e-21	9.64133e-21
MYB4	5	0.4018	0.3189	0	2.92131e-20	5.0075e-20
AT5G61620	27	0.4182	0.33	0	3.27033e-20	5.45888e-20
At5g58900	1	0.418	0.3296	0	5.30981e-20	8.82467e-20
MA2433.1	1	0.2745	0.2288	0	2.57489e-19	4.27471e-19
PCF2	10	0.1655	0.1487	0	1.1377e-18	1.86446e-18
MYB305	5	0.2978	0.2368	0	2.42473e-18	3.94505e-18
ANAC075	11	0.2037	0.1569	0	6.80705e-18	1.10605e-17
GATA16	1	0.3302	0.2646	0	2.12743e-17	3.45312e-17
WUS1	10	0.1486	0.1283	0	3.04659e-17	4.90858e-17
ATHB5	17	0.3932	0.3068	0	4.81484e-17	7.74937e-17
pTH8599	1	0.1319	0.1213	0	5.28546e-17	8.49786e-17
pTH8182	2	0.1005	0.0966	0	2.06712e-16	3.25502e-16
MYB96	10	0.1208	0.1117	0	5.3373e-16	8.31878e-16
pTH6141	7	0.1902	0.1627	0	1.16593e-15	1.80436e-15
NAM	6	0.2114	0.1773	0	2.71021e-15	4.16893e-15
pTH11431	5	0.2397	0.1966	0	9.90988e-15	1.51522e-14
pTH7656	1	0.2075	0.1735	0	1.24369e-14	1.89971e-14
bZIP42	2	0.1182	0.1079	0	1.28409e-14	1.95361e-14
pTH8737	2	0.1182	0.1079	0	1.28409e-14	1.95361e-14
At1g19210	3	0.1577	0.1357	0	1.49888e-13	2.2691e-13
At5g65130	1	0.203	0.1667	0	1.71333e-12	2.59118e-12
pTH6378	3	0.206	0.1688	0	1.96348e-12	2.96071e-12
ANAC057	2	0.2651	0.2099	0	3.74465e-12	5.63541e-12
ANAC096	2	0.2653	0.2099	0	3.7923e-12	5.6959e-12
WRKY30	10	0.0415	0.0439	0.0808	1.16037e-11	1.73263e-11
WRKY70	2	0.0379	0.0413	0.1262	1.16037e-11	1.73263e-11
pTH8111	2	0.0273	0.0321	0.2359	1.7658e-11	2.63149e-11
ESE3	11	0.1768	0.1452	0	6.99643e-11	1.03159e-10
RAV1	8	0.3108	0.2377	0	1.86778e-10	2.71726e-10
AT1G71450	4	0.1179	0.1017	0	2.31424e-10	3.354e-10
pTH7288	1	0.2099	0.166	0	1.84965e-09	2.59222e-09
ANAC092	1	0.1311	0.1081	0	2.01799e-08	2.81782e-08
pTH11557	1	0.1794	0.1409	0	1.03575e-07	1.43447e-07
ANAC070	6	0.3025	0.2249	0	1.38466e-07	1.91251e-07
pTH7104	1	0.1542	0.1225	0	2.4651e-07	3.40175e-07
pTH9273	5	0.2028	0.1556	0	3.25315e-07	4.46105e-07
TRP1	4	0.2189	0.1664	0	7.33807e-07	1.00267e-06
ATMYB15	14	0.0601	0.0516	0	9.4117e-07	1.27915e-06
MYB56	9	0.1019	0.084	0	9.62734e-07	1.29808e-06
FL092	1	0.0554	0.0498	0	9.95073e-07	1.3405e-06
MYB49	1	0.1004	0.0824	0	2.12539e-06	2.83818e-06
pTH11260	2	0.0866	0.0722	0	2.54151e-06	3.3791e-06
MYB41	5	0.0712	0.0601	0	2.56192e-06	3.40033e-06
AP2A	4	0.1035	0.0843	0	2.94947e-06	3.89778e-06
ABF4	1	0.0914	0.0751	0	6.23874e-06	8.2304e-06
WOX11	1	0.0427	0.039	0	7.08721e-06	9.34168e-06
NGA4	1	0.2113	0.1572	0	2.41466e-05	3.17456e-05
E2L	2	0.0525	0.0453	0	3.37449e-05	4.42884e-05
LEUTX.MEXtop1.HTS	2	0.0134	0.0139	0.0707	0.000169425	0.000218985
MYB3R5	5	0.056	0.0467	0	0.000169431	0.000218985
MYBA2	4	0.056	0.0467	0	0.000169431	0.000218985
VNFY	10	0.0518	0.0434	0	0.000230013	0.000292344
AT1G76880	1	0.1117	0.0859	0	0.000255506	0.000323937
GTL1	2	0.1117	0.0859	0	0.000255506	0.000323937
bHLH130	2	0.0632	0.0512	0	0.000389091	0.000484463
RAP211	2	0.0113	0.012	0.0966	0.000395855	0.000492084
GATA19	2	0.1149	0.0876	0	0.000433066	0.000537466
DOF3	1	0.047	0.0392	0	0.000663825	0.000822519
E2F5	1	0.0311	0.0271	0	0.000912002	0.00112911
MYB92	1	0.1056	0.08	0	0.00115249	0.0014211
MYB88	3	0.0512	0.0411	0	0.00270678	0.0033269
MA2453.1	1	0.0397	0.0323	0	0.00443555	0.00544735
pTH10158	5	0.0385	0.0312	0	0.00625304	0.00764871
At1g36060	1	0.0365	0.0295	0	0.0080128	0.00979342
